# Supplementary material for: Locking compression plate distal ulna hook plate fixation versus intramedullary screw fixation for displaced avulsion fifth Metatarsal Base fractures: a comparative retrospective cohort study
Source: BMC Musculoskelet Disord. 2017 Sep 26;18:405. doi: 10.1186/s12891-017-1766-z (PMC5615762; doi:10.1186/s12891-017-1766-z)
Supplement: Additional file 1: — The file contains the raw data of the age, gender, smoking, time for surgery, time for partial weight-bearing, time for full weight-bearing, time for bone union, return to daily life, pain before surgery, pain 3 weeks, pain 6 weeks, pain 6 weeks, pain 12 weeks, AOFAS before surgery, AOFAS 3 months, AOFAS 6 months, AOFAS 9 months, AOFAS 12 months, delayed union, nonunion, and infection. (XLSX 32 kb) [file 12891_2017_1766_MOESM1_ESM.xlsx]

## Sheet: Age
27	34
44	23
34	43
35	25
23	43
34	52
34	23
45	27
23	27
56	26
34	34
44	26
35	32
50	24
65	26
56	35
34	36
45	38
	34
	55
	33
	43
	23
	54
	43

## Sheet: Gender
0	1
1	0
1	0
1	0
1	1
0	1
1	0
0	1
1	1
1	1
0	0
1	1
1	1
1	0
1	1
1	1
0	1
1	1
	0
	0
	0
	1
	1
	0
	1

## Sheet: Smoking
0	1
0	1
0	0
1	0
0	0
0	0
0	0
0	0
1	0
1	1
1	0
0	0
1	0
0	1
1	0
1	0
1	0
0	1
	1
	1
	1
	1
	1
	1
	1

## Sheet: time for surgery
35	50
34	53
37	51
40	56
45	55
47	55
46	52
49	58
42	51
39	51
32	51
47	58
41	59
40	51
42	56
43	55
44	49
34	45
	54
	53
	57
	57
	53
	52
	56

## Sheet: time to partial weight-bearing
3.9	6
3.6	5
4	6
3.6	5
5	6
3.6	7
3	6
3.6	5
4	4
3.6	6
4	5
3.6	6
5	5
3.6	5
3	6
3	5
3	5
3	5
	5
	5
	5
	5
	5
	6
	5

## Sheet:  time to full weight-bearing
6.6	10
8	9
6.6	10
6	8
6.6	10
6.6	7
6	9
6.6	9
6.6	7
7	8
6.6	8
6.6	8
6.6	8
7	8
6	7
6	7
6	7
6	9
	9
	8
	9
	9
	9
	9
	9

## Sheet: time for bony union
7	10
7.4	10
8	10
7.4	8
8	9
7.4	9
7.4	9
8	24
7.4	9
7.4	9
8	9
8	8
7.4	8
8	8
7	9
7	8
7	9
7	10
	10
	8
	9
	9
	9
	9
	10

## Sheet: return to DL
11	13
16	22
16	12
13	11
11	11
16	13
12	12
11	11
11	14
11	12
11	11
11	11
11	12
11	14
11	14
11	12
11	12
11	12
	12
	N
	12
	12
	12
	12
	12

## Sheet: pain
8	8
7	9
7	8
9	7
10	7
8	7
8	8
7	9
7	8
8	8
9	9
8	9
7	9
8	8
7	8
7	7
7	7
7	8
	8
	8
	8
	8
	8
	8
	8

## Sheet: pain 3 weeks
4	6
6	4
6	5
5	4
6	5
5	4
4	5
5	4
4	5
5	4
4	6
5	4
4	6
4	5
4	6
4	5
4	4
4	6
	4
	4
	4
	4
	4
	4
	4

[truncated: 11 more sheets: pain 6 weeks, pain 9 weeks, pain 12 weeks, AOFAS pre, AOFAS 3 mo, AOFAS 6 mo, AOFAS 9 mo, AOFAS 12 mo, complication delayed union, complication nonunion, complication infection]
